# Supplementary material for: Impact of Chemical and Alternative Fungicides Applied to Grapevine cv Nebbiolo on Microbial Ecology and Chemical-Physical Grape Characteristics at Harvest
Source: Front Plant Sci. 2020 May 29;11:700. doi: 10.3389/fpls.2020.00700 (PMC7272676; doi:10.3389/fpls.2020.00700)
Supplement: Supplementary file 2 [file Data_Sheet_2.xlsx]

## Sheet: Table S1
Table S1. Alpha diversity measurement and summary of sequencing results. Treatment descriptions are reported in Table 1.
Treatment_code	chao1	shannon	observed_species	sequence length	Input sequence	Output sequence
CTR	1335.04	3.08912	534	388	139744	123792
CTR	1604.18	2.89177	536	388	122709	112091
CTR	2090.86	3.61566	676	388	121492	110522
CTR	1822.56	3.882	679	388	67499	60037
EOW	1565.12	3.2196	596	388	131646	118453
EOW	1763.83	2.94748	605	389	132035	119978
EOW	1959.08	3.52578	685	389	155902	139589
EOW	1613.11	3.39885	641	388	112839	100440
S	2144.4	3.64332	736	390	113174	103292
S	2195.5	3.51461	643	388	85366	77291
S	2402.44	3.88224	811	390	84214	77713
S	1855.9	3.1932	610	390	61201	55396
Met	2055.25	3.25919	599	388	141325	127794
Met	1608.94	3.47583	634	388	101381	91888
Met	1855.28	3.24727	614	388	108571	98091
Met	2175.02	3.4313	621	390	106657	97727
AcS-Mt	1606.41	3.41923	620	388	94597	85547
AcS-Mt	1514.21	3.1275	539	390	126293	114078
Fos-Al	2273.96	3.82069	797	390	107377	97262
Fos-Al	2219.14	3.84239	678	390	90999	80765
Fos-Al	2451.54	3.75787	737	390	135640	122903
K-Pho	2032.83	3.51947	661	388	132316	120118
K-Pho	1491.51	2.73462	496	390	139797	126278
K-Pho	1616.78	3.72523	656	390	125741	113513
Lam	1924.81	3.46302	662	390	83421	76042
Lam	1705.56	3.19827	606	388	143413	129706
Lam	1606.66	3.42843	624	388	92072	79929
Lam	1995.22	3.59544	646	390	106373	97056
Chito	2319.73	3.92745	768	390	21176	16565
Chito	1750.84	3.55465	679	388	96642	87492
Chito	2150.2	3.63487	644	388	131436	119203
Chito	2452.71	3.74495	736	390	161217	146162
K-bic	1877.13	3.33479	582	390	98809	90999
K-bic	2023	3.62296	658	388	85581	77664
K-bic	1964.16	3.49717	656	390	394650	353501
K-bic	2035.88	3.34222	627	390	111942	102072
S-Met	1857.8	3.15415	574	390	77762	70446
S-Met	1602.43	3.119	607	390	122879	111942
S-Met	1696.12	3.36865	636	388	114545	104113
S-Met	1733.86	2.94087	457	390	55142	49476
CaO	1822.04	3.38942	632	390	118159	108086
CaO	2351.53	3.22465	796	388	133150	117586
CaO	2429.22	3.59023	717	389	96924	87978
CaO	1878.01	3.27714	609	388	80401	72712

## Sheet: Table S2
Table S2. Compositional and colour characteristics of wines produced from by micro scale winemaking of grapes harvested in the experimental parcels. Treatment descriptions are reported in Table 1.
Wine	CTR	K-Bic	S+Met	Sign.
Ethanol [% v/v]	14.64 ± 0.03b	14.13 ± 0.08a	14.06 ± 0.01a	0.003**
Residual sugars [g/L]	1.11 ± 0.01b	0.03 ± 0.01a	1.14 ± 0.01c	<0.001***
Glycerol [g/L]	9.13 ± 0.01b	8.86 ± 0.02a	9.14 ± 0.02b	<0.001***
pH	3.56 ± 0.01a	3.58 ± 0.01b	3.55 ± 0.01a	0.006**
Titratable acidity [g/L as tartaric acid]	5.1 ± 0.1a	5.2 ± 0.1b	5.2 ± 0.1b	0.035*
Tartaric acid [g/L]	0.84 ± 0.01b	0.77 ± 0.01a	0.83 ± 0.01b	<0.001***
Lactic acid [g/L]	1.42 ± 0.01a	1.63 ± 0.01b	1.64 ± 0.01b	<0.001***
Acetic acid [g/L]	0.45 ± 0.01c	0.40 ± 0.01b	0.27 ± 0.01a	<0.001***
Total phenols (Folin-Ciocalteu)	1691 ± 62a	1766 ± 44a	2106 ± 11b	0.005**
[mg/L as (+)-catechin]
Total anthocyanin index	59.4 ± 1.7a	72.8 ± 0.1b	91.8 ± 1.7c	<0.001***
[mg/L as malvidin-3-O-glucoside chloride]
Proanthocyanidins assay	2696 ± 73	2603 ± 46	2968 ± 284	0.235
[mg/L as cyanidin chloride]
Vanillin assay	1239 ± 69	1277 ± 7	1304 ± 4	0.391
[mg/L as (+)-catechin]
FRV/PC ratio	0.46 ± 0.01	0.49 ± 0.01	0.44 ± 0.04	0.292
Color intensity [A.U. on 10 mm optical path]	3.59 ± 0.01b	3.34 ± 0.07a	3.80 ± 0.04c	0.006**
Color hue	0.99 ± 0.01b	1.01 ± 0.01c	0.96 ± 0.01a	0.002**
L*	42.2 ± 0.1ab	44.1 ± 1.1b	39.8 ± 0.5a	0.018*
a*	53.13 ± 0.01b	50.88 ± 0.57a	55.58 ± 0.27c	0.002**
b*	40.77 ± 0.14b	37.88 ± 0.67a	38.89 ± 0.11a	0.012*
C*	66.97 ± 0.08b	63.43 ± 0.86a	67.84 ± 0.15b	0.006**
H*	37.51 ± 0.11c	36.67 ± 0.18b	34.99 ± 0.21a	0.001**
DE*	-	4.13	3.91	-
Data expressed as average ± standard deviation (n = 2). Different letters inside each row means significant differences at p < 0.05 (Tukey-b test).
Sign.: p-values are shown for each row; *, **, and *** means significant differences at p < 0.05, p < 0.01, and p < 0.001, respectively, among treatments.
Treatment descriptions are reported in Table 1. ΔE* values were calculated from L*a*b* average coordinates for K-Bic and S+Met with respect to CTR sample.
